# Supplementary material for: Novel Cocrystals of Vonoprazan: Machine Learning-Assisted Discovery
Source: Pharmaceutics. 2022 Feb 16;14(2):429. doi: 10.3390/pharmaceutics14020429 (PMC8877905; doi:10.3390/pharmaceutics14020429)
Supplement: Supplementary file 1 [file pharmaceutics-14-00429-s001.zip]

Archive with 1 entries (1 files):
- pharmaceutics-1576531-supplementary.pdf
